# Supplementary material for: Quality of National Disease Surveillance Reporting before and during COVID-19: A Mixed-Method Study in Indonesia
Source: Int J Environ Res Public Health. 2022 Feb 26;19(5):2728. doi: 10.3390/ijerph19052728 (PMC8910184; doi:10.3390/ijerph19052728)
Supplement: Supplementary file 1 [file ijerph-19-02728-s001.zip]

Archive with 1 entries (1 files):
- ijerph-1589592-supplementary.pdf
